# Supplementary material for: “Knockout Cancer”: The Impact of Adapted Boxing Training on Quality of Life in Breast Cancer Survivors, a Case Study
Source: J Funct Morphol Kinesiol. 2026 Feb 10;11(1):71. doi: 10.3390/jfmk11010071 (PMC12922093; doi:10.3390/jfmk11010071)
Supplement: Supplementary file 1 [file jfmk-11-00071-s001.zip]

Archive with 1 entries (1 files):
- jfmk-4095276-supplementary.pdf
